# Supplementary material for: Inhibition of lysyl oxidases synergizes with 5-azacytidine to restore erythropoiesis in myelodysplastic and myeloid malignancies
Source: Nat Commun. 2023 Mar 17;14:1497. doi: 10.1038/s41467-023-37175-8 (PMC10023686; doi:10.1038/s41467-023-37175-8)
Supplement: Supplementary file 4 — Source Data [file 41467_2023_37175_MOESM4_ESM.xlsx]

## Sheet: Fig.1a and 1b
Fig.1a						Fig. 1b
MDS MSC	CMML MSC	MNC	CD71+	CD34+		LOX		LOXL1		LOXL2		LOXL3		LOXL4
1.58525	1.74075	0.000659978	4.84425e-06	0.000199642		Healthy	MDS	Healthy	MDS	Healthy	MDS	Healthy	MDS	Healthy	MDS
1.09029	2.43632	0.000268965	4.51381e-05	0.000222286		0.437123	2.78198	0.783678	1.10063	0.611085	4.02627	0.722799	2.81214	0.76313	3.28297
0.624038	1.48422	3.12606e-05	7.20674e-05	7.6809e-06		1.70658	1.98084	1.10829	1.82555	1.42844	2.76915	1.04367	2.00231	0.803851	1.5966
0.560469	1.40903	0.000159374	9.64209e-05	4.026e-05		2.48133	0.993858	1.21279	1.19196	1.58496	1.58496	1.31191	1.70133	3.03143	1.61888
0.69965	1.28762	2.35275e-05	3.5462e-06	0.000109993		1.09514	1.04327	0.884745	0.857574	1.08256	1.4235	1.70133	0.735433	1.20581	1.12506
0.43218	0.46	6.29561e-05	2.0553e-05	0.000301554		0.892616	1.90015	1.07054	1.12766	0.450452	1.777	1.0293	4.11721	0.49827	1.47427
1.16047		2.93701e-05	1.47872e-05	0.00016216		0.40785	1.32971	0.713672	1.13158	0.278248	1.09767	0.425334	3.49833	0.424843	0.673617
0.324144		8.13615e-05	9.26168e-06	0.000173198		1.34827	3.11906	1.21279	0.912776	0.926231	2.9474	1.13419	1.54399	1.29235	6.49802
		7.30734e-05	3.74339e-05	9.41099e-05		0.841544	0.917711	0.780967	1.16743	1.4737	1.91779	0.818847	10.4228	0.515842	3.02095
		4.11059e-05	3.20283e-05	5.22107e-05		1.19426	2.34748	1.48281	0.800145	3.90262	4.42122	1.46071	2.34838	3.16017	4.59479
		1.95795e-05	2.49553e-05	9.68851e-06			2.77235		0.746562		6.18788		2.24492		3.63008
		1.08624e-05	1.05654e-05	0.000147163			1.41041		0.424352		5.83383		4.96456		2.0209
		4.4982e-05	8.00707e-06				2.00849		1.18372		3.76969		4.06053		1.25701
		2.06959e-05	1.22209e-05				1.53806		0.612734		3.57872		0.660517		1.25701
		2.74984e-05	6.23883e-06				2.61373		1.05214		3.27035		4.45883		5.73582
			5.74089e-06				2.10105		0.839926		1.16833		2.01624		0.815072
							1.62013		1.0163		4.05428		1.51222		3.79737
							0.202516		0.897095		0.823274		1.28491		2.63902

## Sheet: Fig.1c
Line
dilution	MDS		MDS		MDS		MDS		MDS		MDS		MDS		MDS		MDS		HY		HY		HY		HY		HY		HY		HY		HY		HY		HY
1:8	0.004505	0.004669	0.006939	0.00456	0.009726	0.005996	0.003316	0.001578	0.007659	0.011286	0.008806	0.008936	0.001983	0.003748	0.005867	0.004305	0.005918	0.003978	0.006228	0.004905	0.003011	0.002973	0.003363	0.003931	0.00583	0.006872	0.005811	0.004114	0.00056	0.001499	0.001519	0.003962	0.006534	0.008024	0.006766	0.005667	0.002349	0.003896
1:4	0.011176	0.013637	0.025777	0.024575	0.01735	0.01985	0.007505	0.007329	0.025011	0.027175	0.023631	0.025117	0.012684	0.009995	0.012916	0.010954	0.009071	0.009976	0.008418	0.00745	0.004994	0.00569	0.007702	0.007545	0.0096	0.008503	0.012225	0.013983	0.012997	0.011927	0.006884	0.007885	0.013692	0.014312	0.012491	0.010347	0.007139	0.007436
1:2	0.027499	0.031573	0.04202	0.044936	0.033909	0.032844	0.01477	0.012641	0.036733	0.034308	0.042137	0.040716	0.01851	0.020547	0.020606	0.021447	0.018918	0.017042	0.011384	0.011995	0.007608	0.007814	0.014176	0.014666	0.013205	0.015673	0.014589	0.014367	0.017069	0.015764	0.011008	0.009927	0.016732	0.01818	0.019709	0.017425	0.01471	0.013669
1:1	0.054744	0.055018	0.075093	0.072253	0.06045	0.068033	0.028158	0.026654	0.047072	0.050498	0.054658	0.056359	0.045821	0.046011	0.036586	0.040711	0.034068	0.037399	0.017914	0.01939	0.012261	0.012768	0.013187	0.015048	0.016989	0.015563	0.016114	0.017831	0.02713	0.029662	0.020637	0.020197	0.024427	0.028771	0.035867	0.036036	0.028098	0.027503
difference between MDS and HY
1:1			1:2			1:4
MDS	HY		MDS	HY		MDS	HY
0.035734	0.026599		0.01798	0.017456		0.009524	0.014002
0.045916	0.028396		0.019529	0.016416		0.01134	0.012462
0.055509	0.0278		0.041427	0.014189		0.024374	0.007287
0.038648	0.020417		0.021026	0.010468		0.011935	0.007385
0.054881	0.035952		0.029536	0.018567		0.012407	0.011419
0.027406	0.016276		0.013706	0.014439		0.007417	0.009052
0.073673	0.018652		0.043478	0.011689		0.025176	0.007934
0.048785	0.016973		0.03552	0.014478		0.026093	0.013104
0.064242	0.014117		0.033377	0.014421		0.0186	0.007623
	0.012515			0.007711			0.005342

## Sheet: Fig. 1d-g
Fig.1d			Fig.1e			Fig.1f				Fig.1g
LOXL2 concentration			LOXL2 activity			LOXL2 concentration				LOXL2 activity
Healthy controls	MDS/MPN		Healthy controls	MDS/MPN		Healthy controls	BMF≤1	BMF>1		Healthy controls	BMF≤1	BMF>1
108.595	35.4962		4.329	1.461		108.595	35.4962	242.749		4.329	1.461	14.724
160.96	396.331		11.923	6.289		160.96	396.331	346.162		11.923	6.289	12.962
147.747	100.009		3.437	6.883		147.747	100.009	206.308		3.437	6.883	5.095
73.7319	181.184		2.531	5.452		73.7319	181.184	177.85		2.531	5.452	6.015
87.3948	427.418		3.849	9.332		87.3948	427.418	196.895		3.849	9.332	6.24642
55.3285	208.663		2.507	4.075		55.3285	208.663	177.589		2.507	4.075	9.494
75.0661	220.959		3.047	8.742		75.0661	220.959	153.841		3.047	8.742	7.636
69.0633	99.0333		4.437	5.906		69.0633	99.0333	163.287		4.437	5.906	10.328
74.4286	145.524		2.23	4.855		74.4286	145.524	73.0487		2.23	4.855	3.689
46.9414	561.574		2.387	5.716		46.9414	561.574	335.934		2.387	5.716	15.259
68.1183	239.107		2.586	9.847		68.1183	239.107	328.501		2.586	9.847	1.519
62.2719	121.503		3.608	9.328		62.2719	121.503	197.571		3.608	9.328	7.21
96.9089	139.196		3.442	5.203		96.9089	139.196	70.7765		3.442	5.203	4.672
69.3907	172.37		2.365	2.059		69.3907	172.37	79.5916		2.365	2.059	5.383
68.4767	130.918		2.174	5.582		68.4767	130.918	185.391		2.174	5.582	2.601
	281.364			21.821			281.364	1570.11			21.821	10.1179
	161.052			6.189			161.052	362.501			6.189	13.885
	234.755			2.324			234.755	109.165			2.324	8.474
	79.237			1.53			79.237	50.042			1.53	5.771
	184.588			6.465			184.588	124.935			6.465	2.912
	79.881			3.238			79.881	335.122			3.238	14.619
	283.473			8.511			283.473	202.109			8.511	4.261
	711.275			10.144			711.275	189.485			10.144	5.246
	999.948			12.482			999.948	116.055			12.482	10.238
	124.27			2.976			124.27	197.768			2.976	7.22
	138.389			1.84			138.389	111.589			1.84	4.044
	460.246			10.816			460.246	425.682			10.816	12.739
	73.0499			2.351			73.0499	485.653			2.351	27.37
	107.478			5.336			107.478	233.186			5.336	14.454
	180.084			5.941			180.084	238.296			5.941	12.545
	108.594			4.398			108.594	205.907			4.398	3.338
	128.841			4.263			128.841	171.491			4.263	8.437
	191.488			2.852			191.488	112.235			2.852	8.076
	118.515			3.057			118.515				3.057
	144.367			8.953			144.367				8.953
	81.1168			2.925			81.1168				2.925
	318.508			9.149			318.508				9.149
	277.513			11.873			277.513				11.873
	193.976			10.845			193.976				10.845
	79.6714			3.377			79.6714				3.377
	68.69			4.566			68.69				4.566
	113.955			8.095			113.955				8.095
	176.737			12.483			176.737				12.483
	110.219			7.241			110.219				7.241
	208.77			6.238			208.77				6.238
	621.892			36.273			621.892				36.273
	223.071			7.539			223.071				7.539
	55.0154			2.998			55.0154				2.998
	189.142			3.783			189.142				3.783
	146.715			7.65			146.715				7.65
	234.108			13.098			234.108				13.098
	109.083			6.559			109.083				6.559
	185.078			12.724			185.078				12.724
	261.1			13.773			261.1				13.773
	100.582			3.147			100.582				3.147
	282.695			8.899			282.695				8.899
	52.5943			4.327			52.5943				4.327
	112.748			2.646			112.748				2.646
	96.0377			4.79			96.0377				4.79
	155.496			2.362			155.496				2.362
	127.224			7.128			127.224				7.128
	174.721			3.553			174.721				3.553
	55.6221			1.984			55.6221				1.984
	178.915			3.236			178.915				3.236
	89.6783			3.58679			89.6783				3.58679
	327.964			7.4826			327.964				7.4826
	112.411			3.278			112.411				3.278
	168.544			5.271			168.544				5.271
	89.4384			3.543			89.4384				3.543
	361.16			7.943			361.16				7.943
	262.758			6.429			262.758				6.429
	48.6547			2.531			48.6547				2.531
	46.9159			1.435			46.9159				1.435
	68.5161			2.79115			68.5161				2.79115
	160.282			3.977			160.282				3.977
	782.729			7.032			782.729				7.032
	242.749			14.724
	346.162			12.962
	206.308			5.095
	177.85			6.015
	196.895			6.24642
	177.589			9.494
	153.841			7.636
	163.287			10.328
	73.0487			3.689
	335.934			15.259
	328.501			1.519
	197.571			7.21
	70.7765			4.672
	79.5916			5.383
	185.391			2.601
	1570.11			10.1179
	362.501			13.885
	109.165			8.474
	50.042			5.771
	124.935			2.912
	335.122			14.619
	202.109			4.261
	189.485			5.246
	116.055			10.238
	197.768			7.22
	111.589			4.044
	425.682			12.739
	485.653			27.37
	233.186			14.454
	238.296			12.545
	205.907			3.338
	171.491			8.437
	112.235			8.076

## Sheet: Fig.1h-i
Fig.1h
MSC
PXS-5505 dose/µM	Transform:	P48						P31						P5						P49						P52					P34						P53						P23						HY
0.5	-0.30103	99.3555	102.92	98.0145	95.4706	101.281	104.763	100.045	100.177	100.869	100.088	100.41	98.8364	100.604	99.7435	98.2974	101.807	99.8229	100.446	105.404	107.043	96.3214	95.9843	95.2661	97.4574	99.2684	100.164	100.426	100.947	100.734	98.3832	97.0366	99.047	99.3127	95.0306	95.2529	98.7808	97.1066	100.199	99.009	99.0605	99.7834	100.526	100.476	97.8738	99.4582	96.8598	97.5717	102.576
1	0	98.6564	98.5326	96.5431	96.7071	104.294	105.856	98.536	98.5827	96.9318	96.5006	95.8782	95.8365	96.9666	97.038	98.703	97.462	98.7125	101.018	96.5555	95.3274	99.9867	99.4191	101.178	102.94	99.0422	97.3372	97.8371	98.7222	100.151	98.3283	98.0519	90.905	89.6748	102.852	102.036	103.238	103.381	96.0741	92.9368	94.1071	95.2273	97.3369	95.9592	96.7092	96.1285	100.252	100.622	102.017
2	0.30103	95.0557	95.5206	102.651	99.5668	98.4645	102.712	95.6439	94.2758	94.6275	93.4361	97.4202	95.6813	97.6857	97.4183	98.1892	98.6982	98.4339	98.9437	101.193	96.9148	94.4425	99.4614	95.2315	97.5935	98.5685	97.6446	97.9694	98.413	101.181	97.3783	96.3453	92.4272	91.4483	100.393	100.415	100.796	99.8498	94.4645	92.6214	96.4445	96.083	97.732	97.0588	94.2379	93.7559	97.5571	97.5144	95.9635
5	0.69897	97.5661	97.9074	96.0609	95.1098	96.4491	98.0595	96.0538	95.9573	96.9133	94.3374	93.8684	94.7644	98.0884	95.3264	92.0824	97.6351	97.6152	97.895	97.1993	93.2824	93.6194	93.6204	93.5207	98.2482	99.2477	99.1002	95.8202	92.8198	94.3415	95.4422	95.7183	95.8019	94.4711	93.6443	92.8021	97.86	98.2867	93.9405	92.9184	98.1962	98.1234	92.8123	93.1849	94.7978	93.7429	92.9359	93.0171	94.7747
10	1	97.1881	100.279	96.1418	98.2979	91.1725	91.39	89.8287	87.6887	94.2537	94.1056	94.1387	95.4146	96.7267	97.2192	95.5632	96.2076	95.5969	97.3968	94.9782	90.7227	92.3145	92.9776	96.2798	97.7032	96.013	96.2684	96.433	94.4511	95.0243	91.3808	89.8877	96.3201	94.7758	94.1106	93.9977	95.8447	95.0542	93.8959	93.12	91.2692	92.2394	92.3092	90.5285	89.6859	89.0422	91.4389	91.0733	99.7379
20	1.30103	94.9914	94.0812	97.94	97.2931	90.7459	98.5265	87.2672	88.155	87.666	86.9567	85.8217	88.4038	90.4134	91.5557	92.3261	92.5877	93.2935	93.6473	95.0769	92.1417	88.0437	87.4338	90.7724	91.6694	99.8389	99.5375	89.0383	92.9932	94.3892	89.1539	88.7963	93.6989	93.7964	86.4242	85.7736	88.8974	88.5116	95.4794	94.9549	98.5945	97.7336	90.8522	90.6979	88.8612	88.7736	88.8607	88.7478	95.9661
Fig.1i
HSC
PXS-5505 dose/µM	Transform:	P48						P31						P50						P49						P51						P34						P13						P23
0.5	-0.30103	103.968	105.559	99.0797	103.551	107.026	103.906	97.5978	100.421	104.394	102.455	97.4953	98.2848	103.875	103.234	93.9579	89.0621	108.941	110.255	95.5966	95.15	100.311	99.8835	104.019	103.316	98.387	97.772	93.628	90.7902	104.8	107.592	94.128	93.2594	99.3981	98.2747	104.042	102.531	100.03	102.701	100.204	99.9623	96.8583	102.255	100.692	100.018	93.7849	94.4548	88.777	92.3965
1	0	99.8906	100.871	102.949	102.184	96.2532	93.3494	111.01	112.906	110.059	110.099	96.393	96.9884	90.9182	90.1605	113.869	113.577	97.7464	98.8896	99.5884	100.05	92.4591	92.0164	90.7272	91.931	82.9529	83.8122	107.015	106.007	110.147	109.41	97.6934	98.8113	95.5943	94.4397	99.1501	99.8873	104.055	107.419	98.0464	99.807	96.7799	99.5709	96.5952	100.401	97.4782	98.271	88.5624	91.3708
2	0.30103	94.7086	93.0327	100.2	100.246	98.7476	92.0906	120.195	122.474	108.495	107.201	105.231	105.93	82.2474	80.9113	95.2984	93.6441	117.688	115.693	88.1023	87.6907	97.2741	97.9264	95.3791	97.3789	113.852	113.592	111.327	112.072	108.103	108.512	93.132	94.5888	97.3085	93.5752	95.1796	96.0523	99.5371	102.741	100.645	103.212	105.73	106.2	101.752	103.463	103.416	104.732	101.213	106.005
5	0.69897	85.8969	96.1064	90.1599	90.631	105.76	102.57	106.601	108.111	124.453	123.135	111.918	110.486	85.6278	84.9239	98.3247	98.0467	97.2711	99.2528	89.8302	89.4924	87.7645	87.2558	80.309	80.907	103.138	101.194	113.619	112.209	106.767	107.068	95.723	95.6092	92.9261	92.6374	92.4071	92.5249	99.0395	102.186	103.014	105.778	101.501	104.88	95.0513	96.7231	96.332	99.4632	102.717	106.958
10	1	90.909	90.0904	94.8013	85.1478	102.794	90.4611	114.928	114.297	119.871	119.601	109.884	112.28	77.9926	78.2437	70.8103	71.4559	128.78	127.444	79.2644	78.3208	84.8599	83.9552	74.5581	74.9154	90.71	90.8934	105.606	106.541	109.738	105.945	91.5357	89.3499	95.8341	95.8897	89.6819	89.8838	102.215	104.691	103.622	107.749	104.83	105.142	95.9023	100.006	95.0848	97.4191	91.9917	94.5561
20	1.30103	85.9587	85.2636	99.7902	104.91	85.2173	86.2444	113.857	113.291	117.893	119.949	127.323	127.811	72.375	71.4693	90.3309	90.0574	81.6645	80.2926	70.2441	70.3256	71.8478	70.3372	92.529	91.2864	96.6109	95.2245	87.7386	88.8691	102.447	100.289	82.947	83.3129	87.1045	89.5342	96.1878	95.0319	109	107.494	101.159	104.881	100.148	103.572	93.0229	94.6034	95.0853	98.1096	92.0513	94.6011
[truncated: 18 more columns]

## Sheet: Fig.1j
PXS-5505 dose/µM	Vehicle					1 μM PXS-5505					2 μM PXS-5505					5 μM PXS-5505					10 μM PXS-5505					20 μM PXS-5505					1mM BAPN
0h	1	1	1	1	1	1.41896	1.0433	0.96652	1.87303	1.10891	1.29258	0.956324	1.38414	1.69023	0.721278	1.10989	0.534371	1.34978	1.2778	0.514291	1.73077	0.499051	0.829956	1.34354	0.919858	1.29327	0.251804	1.26696	1.40162	0.969923	1.24382	0.847322	0.845815	1.58127	0.829255
3h	2.36195	2.70794	1.49604	3.30662	1.11508	1.45467	2.12191	0.862555	3.85772	0.816178	1.24039	1.79491	1.52247	3.57722	0.761069	1.06456	1.34865	1.2793	2.91265	0.709322	1.64286	0.827573	1.10132	2.58667	0.444424	0.385989	0.521458	0.675771	2.24989	0.454885	1.09409	1.10748	0.998238	2.57181	0.79787
6h	2.61332	4.69996	1.06079	4.80279	1.27741	1.58242	2.12723	1.24758	3.733	0.664487	1.13599	1.75617	1.20705	3.06844	0.434896	0.893544	1.0395	1.0185	2.29761	0.415281	0.606456	0.693506	0.810573	1.49887	0.391369	0.400412	0.286745	0.550661	1.21432	0.19447	1.2919	1.68591	0.079295	1.16209	0.085559
12h	4.02541	4.84466	3.43348	6.44484	1.57912	4.46154	3.594	2.51277	4.04953	0.44405	4.12019	2.91531	1.20088	3.49032	0.372315	3.7294	2.5883	0.756828	3.05718	0.288997	3.52473	2.43828	0.803524	2.34399	0.284513	3.1669	1.58033	0.418502	1.50473	0.031571	2.3022	2.34789	1.24846	0.986493	0.444237
24h	4.78228	5.327	4.7533	6.44169	2.2281	5.26374	4.88302	2.91982	6.23683	0.471885	4.56456	4.48234	2.88458	5.39487	0.389688	4.54464	4.27193	2.02731	5.09545	0.312722	3.84959	3.48538	1.16916	4.48627	0.28059	3.72665	2.69768	0.592952	4.0054	0.154306	2.50343	4.02241	2.63965	2.29446	0.130207
27h	6.5419	6.74478	4.98062	7.98019	2.32748	3.62294	3.71895	2.62291	4.47501	0.779376	3.40179	3.50703	2.57181	3.92166	0.634411	2.61676	3.38853	1.55947	3.13147	0.573884	1.98626	2.57197	0.844053	1.58307	0.564543	1.4842	1.77592	0.234361	0.875281	0.378666	2.24519	2.19369	1.91894	0.296713	0.909397
30h	7.73558	7.77934	7.02379	8.4615	2.8414	4.45879	4.12609	4.02203	4.0878	0.59462	2.90316	3.6954	2.86255	3.60153	0.473379	2.14354	3.31219	1.89515	3.20171	0.359051	1.82486	1.79871	1.76212	2.65106	0.228844	1.23764	0.673756	0.182379	1.19856	0.20736	1.85577	1.74554	0.485463	0.956326	0.025406
36h	8.7081	8.62021	8.22643	8.37641	3.09397	5.68613	4.60274	3.57357	5.35029	1.48758	5.01923	4.40828	3.33745	4.06664	0.829441	4.86745	3.90581	3.22203	3.57316	0.660191	3.89698	2.55792	3.05551	3.24358	0.471698	2.86607	1.41853	2.7022	1.94192	0.325799	2.52747	1.28485	0.597357	1.66412	0.190174
48h	9.0103	8.91037	8.47049	9.76812	3.59574	5.77885	4.94911	8.08899	6.51823	1.67215	5.2397	4.64983	7.08987	5.19766	1.41248	4.69162	4.17319	6.87753	4.44079	1.38315	4.4478	3.41094	6.06696	3.8145	0.917429	3.82005	2.56286	2.41234	3.03377	0.899869	1.66346	1.66958	0.827313	1.9158	0.196899

## Sheet: Fig.1k
MDS-BMF1					MDS-BMF2
Untreated arm	PXS-5505 2μM	BAPN 1mM			Untreated arm	PXS-5505 2μM	BAPN 1mM
93.8095	55.6667	50.1905			50.7156	35.0332	33.0711
94.5714	56.3333	50.8571			51.1422	35.0047	33.327
94.4762	56.6191	53.5238			51.0569	34.9763	33.2986
94.0952	55.9524	51.0476

## Sheet: Fig.2b
Untreated	5-AZA	PXS-5505	P+A
32.6886	50	35.4839	74.9347
30.5949	56.5594	33.8188	77.9634
4.5455	22.5	4.5455	63.7931
8.2474	7.2993	11.1111	19.3182
7.1429	30.6818	26.3158	51.7442
47.2527	50.6102	51.074	67.9623
16.9759	16.6785	35.8387	28.4204
0.2222	2.5937	3.6961	21.2082
44.3794	53.1153	39.485	69.3467
32.043	19.0691	20.0361	38.2256
0.5059	2.7119	0.8913	26.9521
72.3013	74.0972	68.214	87.935
12.9909	36.0269	22.449	44.5
4.5455	30	8.7209	38.4615
73.1824	87.6906	77.224	88.4866
58.5313	73.3696	23.6111	80.5556
46.2562	62.2099	54.4996	68.9418
50.6718	60.9709	47.677	75.6975
45.3968	65.616	48.0955	73.0545
20.3163	26.5594	9.7561	51.5738
74.1482	82.2514	51.3441	76.7698
1.145	16.0714	1.0702	12.3077
15.4639	26.2626	10.9756	57.037
14.3072	28.5714	21.7262	35.8543
45.5102	63.7416	57.2988	75.1996
34.7784	34.7147	46.9487	54.6141
28.8503	42.6124	51.0854	52.829
28.1022	27.5634	35.0701	33.6057
31.8895	40.564	48.6509	59.4987
12.7962	15.883	12.8434	18.3246
5.3279	3.5267	11.3924	3.2581
15.3846	7.6923	42.5287	12.766
1.6917	0.5837	0.6593	1.6043

## Sheet: Fig.2e-f
Fig.2e							Fig.2f
	Untreated	5-AZA	PXS-5505	P+A			Untreated	5-AZA	PXS-5505	P+A
P1, MDS-MLD, int-1	42.63	40.3	33.53	67.53			1	0.94527	0.786552	1.58405
P2, CMML II, int-2	19.77	26.06	29.18	60.83			1	1.31825	1.47597	3.07757
P3, CMML I, int-1	3.76	7.28	6.99	46.47			1	1.93654	1.85943	12.3549
P4, MDS-RS-SLD, low	5.9	12.08	6.95	25.93			1	2.04574	1.17674	4.393
P5, AML-MRC	0.41	0.77	0.28	24.87			1	1.8629	0.677419	60.1613
P6, MDS-EB II, high	0.02	3.8	1.16	17.07			1	172.727	52.7273	775.758
P7, AML-MRC	0.9	3	2.41	16.99			1	3.32103	2.67159	18.8118
P8, MDS-RS-MLD, low	2.15	1.43	3.31	14.23			1	0.664087	1.5387	6.60991
P9, CMML II, high	0.3	0.41	0.22	14.17			1	1.37778	0.722222	47.2222
P10, time1, MDS-EB I, high	1.45	0.75	3.87	13.32			1	0.517241	2.66667	9.18621
P10, time2, MDS-EB I, high	0.05	0.04	0.03	6.75			1	0.789809	0.630573	128.917
P11, CMML II, high	0.04	0.02	0.01	5.14			1	0.492545	0.178182	140.091
P12, MDS-MLD, int	65.83	77.27	71.03	80.4
P13, MDS-EB II, very high	57.93	74.83	39.53	71.57
P14, MDS-MLD, very low	51.47	70.27	53.83	70.3
P15, PMF/MPN-U	40.23	55.73	39.97	62.73
P16, MDS-EB II, very high	13.49	35.17	8.12	38.37
P17, MDS NOS, int	0.06	49.6	0.02	37.8
P18, CMML I	2.93	28.27	2.14	34.03
P19, CMML I, int-1	6.98	15.99	4.47	21.13
P20, MDS-MLD, int-2	0.77	2.9	0.85	2.48
P21, MDS-RS-MLD, high	36.8	43.83	40.1	53.7
P22, MDS-RS-MLD, low	25.37	32.43	24.2	37.2
P23, time1, MDS-MLD, low	7.85	13.79	15.87	16.8
P24, MDS-RS-MLD, very low	5.24	10.39	14.21	15.27
P25, MDS-EB II, high	14.53	13.51	4.99	11.54
P26, MDS 5q-, int-1	0.32	0.79	0.67	5.58
P27, MDS/MPN-U, low	0.87	1.25	0.87	1.84
P23, time2, AML-MRC	9.16	1.99	18.69	1.5
P28, CMML I, int-1	0.38	0.32	0.35	1.36
P29, CMML I, int-2	4.4	0.67	6.68	0.83
P30, MDS-EB II, very high	0.02	0.41	0.03	0.56
P31, AML-MRC	0.01	0.01	0	0.1
HY5	82.9	81.03	81.83	81.73
HY6	77.43	78.73	75.7	77.53
HY7	75.77	76.3	77.43	76.2
HY1	49.53	71.2	54.4	69.43
HY2	57.43	62.3	61.33	64.1
HY3	41.2	52.1	39.57	50.43
HY4	49.27	46.4	39.1	48.4

## Sheet: Fig.2g
	CD235a+CD45- erythroid cells, %		CD33+CD45+ myeloid cells, %
P1, MDS-MLD, int-1 -	42.63	67.53	34.53	10.06
P2, CMML II, int-2 -	19.77	60.83	69.43	23.3
P3, CMML I, int-1 -	3.76	46.47	85.03	44.7
P4, MDS-RS-SLD, low -	5.9	25.93	91.03	69.8
P5, AML-MRC -	0.41	24.87	97.17	60.33
P6, MDS-EB II, high -	0.02	17.07	99.17	76.23
P7, AML-MRC -	0.9	16.99	96.8	60.5
P8, MDS-RS-MLD, low -	2.15	14.23	92.37	76.5
P9, CMML II, high -	0.3	14.17	94.9	81.03
P10, time1, MDS-EB I, high -	1.45	13.32	88.73	78.17
P10, time2, MDS-EB I, high -	0.05	6.75	92.43	81.2
P11, CMML II, high -	0.04	5.14	99.23	92.23
	Untreated	P+A	Untreated	P+A

## Sheet: Fig.2h-i
Fig.2h							Fig.2i
	Untreated	5-AZA	PXS-5505	P+A			Untreated	5-AZA	PXS-5505	P+A
P8, MDS-RS-MLD, low	8.17	21.45	15.03	52.17			1	2.62378	1.83932	6.38255
P26, MDS 5q-, low	8.38	14.33	9.86	30.8			1	1.70974	1.17614	3.67396
P2, CMML II, int-2	3.81	13.25	4.92	21.67			1	3.48226	1.29216	5.69426
P30, MDS-EB II, very high	3.32	13.4	4.72	21.1			1	4.04223	1.42232	6.36501
P3, CMML I, int-1	0.84	6.03	5	19.17			1	7.14625	5.93281	22.7273
P23, time1, MDS-MLD, low	1.39	1.4	1.28	6.8			1	1.0036	0.920863	4.88849
P11, CMML II, high	0.35	1.42	0.35	2.99			1	4.10628	1.01449	8.657
P23, time2, AML-MRC	0	0.25	0.32	1.1
P12, MDS-MLD, int	56.4	91.4	43.77	85.43
P7, AML-MRC	14.5	62.2	7.79	70.27
P22, MDS-RS-MLD, low	19.45	57.9	23.2	63.4
P15, PMF/MPN-U	11.99	39.47	15.43	45.93
P19, CMML I, int-1	16.17	27.95	7.69	28
P18, CMML I	0.16	10.63	0.22	10.21
P17, MDS NOS, int	0.65	3.73	0.36	3.95
P14, MDS-MLD, very low	77.8	87.8	86.37	84.63
P16, MDS-EB II, very high	62.87	65.7	42.5	74.5
P24, MDS-RS-MLD, very low	64.2	50.7	54.6	58.55
P4, MDS-RS-SLD, low	37.7	45.55	32	38.5
P13, MDS-EB II, very high	30.1	32.87	23.2	33.67
P9, CMML II, high	47.03	41.9	41.87	32.5
P20, MDS-MLD	17.17	25.05	14.67	22.8
P25, MDS-EB II, high	11.4	25.13	4.67	20.33
P27, MDS/MPN-U, low	8.4	7.84	8.08	9.8
P28, CMML I, int-1	6.65	8.92	1.98	6.4
P31, AML-MRC	7.16	3.81	1.71	2.15
P29, CMML I, int-2	1.68	3.84	1.27	1.9
HY2	91.27	93.6	92.57	95.3
HY4	76.73	86.67	87.77	89.73
HY1	69.97	87.03	67.2	85.47
HY3	70.9	81.33	78.47	83.07
HY5	79.3	80.5	81	79.23
HY7	24.67	25.63	28.9	28.87
HY6	30.13	25.17	28.43	28.8

[truncated: 34 more sheets: Fig.3a-c, Fig.4b and 4e, Fig.4c, 4f, 4h, Fig. 4d, 4i, 4j, Fig. 5a-e, Fig.6a-c, Fig.7b, Fig.7f-h, Fig.7j, Fig. 8a-b, Supplementary Fig.1a, Supplementary Fig.1b, Supplementary Fig.1c, Supplementary Fig.1d, Supplementary Fig. 2a, Supplementary Fig.2b-c, Supplementary Fig.2d-f, Supplementary Fig.2g, Supplementary Fig. 4a-d, Supplementary Fig.5a-c …]
